# Supplementary material for: Nutrient Clusters Associated with the Dietary Inflammatory Index in Patients with Diabetes and Prediabetes: A Prospective Observational Study
Source: Nutrients. 2026 Jan 27;18(3):422. doi: 10.3390/nu18030422 (PMC12899132; doi:10.3390/nu18030422)
Supplement: Supplementary file 1 [file nutrients-18-00422-s001.zip]

Archive with 1 entries (1 files):
- nutrients-4105476-supplementary.pdf
